# Supplementary material for: Effects on Fetal Metabolic Programming and Endocannabinoid System of a Normocaloric Diet during Pregnancy and Lactation of Female Mice with Pregestational Obesity
Source: Nutrients. 2023 Aug 11;15(16):3531. doi: 10.3390/nu15163531 (PMC10458167; doi:10.3390/nu15163531)
Supplement: Supplementary file 1 [file nutrients-15-03531-s001.zip]

Archive with 1 entries (1 files):
- nutrients-2539272-supplementary.pdf
